# Supplementary material for: A novel combination of corneal confocal microscopy, clinical features and artificial intelligence for evaluation of ocular surface pain
Source: PLoS One. 2022 Nov 1;17(11):e0277086. doi: 10.1371/journal.pone.0277086 (PMC9624399; doi:10.1371/journal.pone.0277086)
Supplement: S1 File — (XLSX) [file pone.0277086.s001.xlsx]

## Sheet: Sheet1
EYE	SYSTEMIC ILLNESS	ORTHOPTICS ISSUES	TARGET	Microneuroma	Total DCs	Immature DCs	Mature DCs	CNFD	CNBD	CNFL	CTBD	CNFA	CNFW	CNFractalDimension	Beading OF NERVES	DCs close to nerves
1	0	0	S+D-	0	2.8	2	0	29.9981	57.4963	19.2507	82.4947	0.0064	0.0214	1.5362	0	0
2	0	0	S+D-	0	2.8	3	0	26.8	56.63	15.6	76.7	0.003	0.0214	1.43	0	0
3	0	1	S+D+	0	14.7	12.6	2.1	31.248	49.9968	19.347	76.2451	0.0072	0.0211	1.5197	0	0
4	0	0	S+D+	0	16	13.7	2.3	27.4982	41.2474	14.6792	48.7469	0.0051	0.02	1.4932	0	0
5	0	0	S+D-	0	14	14	0	31.248	49.9968	19.347	76.2451	0.0072	0.0211	1.5197	0	0
6	0	0	S+D-	0	65	0	65	39.9974	51.2467	22.0397	61.2461	0.0065	0.0207	1.5268	0	0
7	0	1	S+/-D+++	1	62.2	55.2	7	36.2477	33.7478	17.9955	42.4973	0.0069	0.0208	1.5069	0	0
8	0	0	S+/-D+++	1	76.9	67.6	9.3	26.2483	34.9978	16.2781	48.7469	0.006	0.0211	1.4948	0	0
9	0	1	S+D+	0	76.4	30.6	45.8	28.7482	44.9971	15.3042	58.7462	0.0052	0.0203	1.4967	1	1
10	0	0	S+D+	0	110.26	21.6	88.66	28.7482	31.248	16.351	52.4966	0.0051	0.0216	1.5155	1	1
11	0	0	S+D-	0	2.8	2.8	1	29.9981	57.4963	19.2507	82.4947	0.0064	0.0214	1.5362	1	0
12	0	0	S+D-	0	2.8	2.8	2	28.2	58.3	20.7	79.5	0.003	0.019	1.545	0	0
13	1	0	S+/-D+++	1	29.1	21.3	7.8	38.7475	33.7478	19.9616	46.247	0.0056	0.0219	1.5242	0	0
14	1	0	S+/-D+++	1	26.4	19.7	6.7	24.9984	47.497	17.6205	69.9955	0.0067	0.0213	1.5141	0	0
15	0	0	S+D+	0	72	54.8	17.2	39.9974	78.745	22.3027	108.743	0.0119	0.0219	1.5357	0	0
16	0	0	S+D+	0	38.96	29.66	9.3	27.4982	68.7456	21.3274	101.243	0.0088	0.0213	1.5293	0	0
17	1	0	S-D-	0	91.2	78.6	12.6	22.4986	18.7488	14.9839	29.9981	0.0078	0.0211	1.4854	0	0
18	1	0	S-D-	0	102.2	89.6	12.6	28.7482	58.7462	18.5489	91.2442	0.0096	0.0209	1.5177	0	0
19	0	1	S+/-D+++	1	7	6	0	32.4979	54.9965	21.8144	82.4947	0.0075	0.0201	1.5377	0	0
20	0	0	S+/-D+++	1	7	3	2	37.4976	71.2454	22.9836	94.9939	0.0089	0.021	1.5348	0	0
21	0	0	S-D-	0	7	9	1	17.4989	23.7485	9.7171	32.4979	0.0042	0.0211	1.3947	1	0
22	0	0	S-D-	0	0	0	0	6.2496	3.1248	4.7525	6.2496	0.0019	0.0282	1.3688	1	0
23	0	0	S+D+	0	45	45	0	27.4982	21.2486	16.3445	34.9978	0.0057	0.0212	1.5013	0	1
24	0	0	S+D+	0	13	12	0	17.4989	23.7485	9.7171	32.4979	0.0042	0.0211	1.3947	0	0
25	0	0	S+D+	0	20.5	4.3	16.2	29.9981	67.4957	18.9877	88.7443	0.0085	0.0229	1.5411	0	0
26	0	0	S+D+	0	45.5	4.2	41.3	27.4982	47.497	15.5828	68.7456	0.0072	0.0223	1.5234	0	0
27	0	0	S+D-	0	0	0	0	37.4976	43.7472	21.4355	58.7462	0.005	0.0182	1.5398	0	0
28	0	0	S+D-	0	0	0	0	37.4976	44.6	22.8	59.3	0.002	0.011	1.532	0	1
29	0	0	S-D-	0	4.2	4.2	0	24.9984	57.4963	16.9929	79.9949	0.0071	0.0207	1.5185	1	0
30	0	0	S-D-	0	6	6	0	37.4976	43.7472	21.4355	58.7462	0.005	0.0182	1.5398	1	0
31	0	0	S-D-	0	38.2	1.4	36.8	36.2477	52.4966	21.7806	68.7456	0.0079	0.0192	1.5321	1	0
32	0	0	S-D-	0	45.5	4.2	41.3	27.4982	47.497	15.5828	68.7456	0.0072	0.0223	1.5234	0	0
33	1	1	S+/-D+++	0	28	28	0	23.7485	24.9984	14.9058	32.4979	0.0047	0.0209	1.5011	1	0
34	1	0	S+/-D+++	1	58	33.6	13	31.248	17.4989	16.1857	21.2486	0.0041	0.0206	1.5106	0	0
35	0	0	S+/-D+++	1	159	73	49	29.9981	59.9962	19.8001	83.7446	0.0058	0.0207	1.5526	1	1
36	0	1	S+/-D+++	1	129	101	41	20.832	33.3312	14.648	70.8288	0.008	0.0223	1.5099	1	1
37	0	0	S+D+	0	20.7	4.3	16.4	18.7488	12.4992	13.3342	32.4979	0.0065	0.0208	1.4876	0	0
38	0	0	S+D+	0	27.93	4.6	23.33	32.4979	23.7485	16.3159	32.4979	0.0054	0.0196	1.4996	0	0
39	0	0	S+D-	0	56.6	35.3	21.3	19.9987	64.9958	15.9396	93.744	0.0092	0.0195	1.5029	1	0
40	0	0	S+D-	0	112.6	82.3	30.3	21.2486	52.4966	15.5815	88.7443	0.0116	0.0212	1.4899	0	0
41	0	0	S+D+	0	27.93	4.6	23.33	31.248	81.2448	19.4252	106.243	0.0077	0.0199	1.5414	1	1
42	0	0	S+D+	0	47.6	2.3	45.3	24.9984	26.2483	15.5711	39.9974	0.0057	0.0204	1.4948	1	1
43	0	0	S-D-	0	0	12	2	25.3	27.2	16.1	39.94	0.0057	0.0204	1.4948	0	0
44	0	0	S-D-	0	47.6	2.3	45.3	24.9984	26.2483	15.5711	39.9974	0.0057	0.0204	1.4948	0	0
45	0	1	S-D-	0	2	1	12	32.4979	57.4963	20.0098	73.7453	0.0077	0.02	1.5089	1	0
46	0	0	S-D-	0	0	0	0	31.3	60.2	19	80.6	0.009	0.003	1.518	1	1
47	0	0	S+/-D+++	1	34.6	30	4.6	9.9994	8.7494	8.0935	14.999	0.0034	0.0204	1.4044	0	0
48	0	1	S+/-D+++	1	27.93	23.33	4.6	26.2483	13.7491	11.2627	18.7488	0.0035	0.0211	1.4421	0	0
49	0	0	S+D+	0	19	11	7.6	37.4976	24.9984	18.1591	35.4144	0.0057	0.0204	1.5086	0	0
50	0	0	S+D+	0	14	11.7	2.3	31.248	45.8304	16.9873	68.7456	0.0077	0.0233	1.5046	0	0
51	1	1	S+D+	0	11	7	4	32.4979	66.2458	18.4968	88.7443	0.0066	0.0214	1.5306	1	0
52	1	0	S+D+	0	11	7	4	41.2474	37.4976	19.8666	39.9974	0.0045	0.0219	1.5354	1	0
53	0	0	S+D-	1	46	36.4	9.6	23.7485	23.7485	12.6233	31.248	0.0048	0.0193	1.4331	1	1
54	0	0	S+D-	1	104.3	89.9	14.3	18.7488	16.6656	10.5769	24.9984	0.0048	0.0259	1.4917	1	1
55	0	0	S-D-	0	6.4	5.2	1.2	28.7482	37.4976	17.3901	49.9968	0.0056	0.0217	1.5257	1	0
56	0	0	S-D-	0	14.3	9	5.3	31.248	29.1648	15.9587	31.248	0.0047	0.0209	1.5025	1	0
57	1	0	S+D+	1	187.6	74	113.6	6.2496	24.9984	15.49	93.744	0.0159	0.0248	1.5229	0	0
58	1	0	S+D+	0	103.3	67	36.3	16.6656	20.832	15.2295	52.08	0.0094	0.0225	1.4811	0	0
59	0	1	S+/-D+++	1	11	7	4	22.4986	48.7469	14.8862	62.496	0.0055	0.021	1.5174	0	0
60	0	0	S+/-D+++	1	11	7	4	27.4982	49.9968	17.795	59.9962	0.0055	0.0205	1.5311	0	0
61	1	0	S+D+	0	94.6	74.8	19.8	18.7488	12.4992	13.3342	32.4979	0.0065	0.0208	1.4876	0	0
62	1	0	S+D+	1	75.4	61.4	14	32.4979	23.7485	16.3159	32.4979	0.0054	0.0196	1.4996	0	0
63	0	0	S-D-	0	18.4	18.4	0	31.248	53.7466	17.269	69.9955	0.0084	0.021	1.5182	1	1
64	0	0	S-D-	0	75.4	61.4	14	32.4979	23.7485	16.3159	32.4979	0.0054	0.0196	1.4996	0	0
65	0	0	S+D+	0	34.6	4.6	30	23.7485	28.7482	15.1427	38.7475	0.0073	0.0233	1.5236	1	0
66	0	0	S+D+	0	26.9	5.2	21.7	27.4982	33.7478	15.7899	48.7469	0.0063	0.0215	1.4978	1	0
67	0	1	S+/-D+++	1	33	14.3	18.7	28.7482	61.2461	19.0853	106.243	0.0106	0.0204	1.516	1	0
68	0	1	S+/-D+++	1	76.4	30.6	45.8	16.249	21.2486	13.6428	52.4966	0.008	0.022	1.4919	1	1
69	0	0	S+/-D+++	1	81	78.7	2.3	18.7488	12.4992	12.2245	20.3112	0.0054	0.0224	1.4694	0	0
70	0	0	S+/-D+++	0	102	87.8	14.3	17.1864	17.1864	10.4521	21.8736	0.0041	0.0209	1.4761	0	0
71	1	1	S+D+	1	96.4	67.4	29	19.9987	36.2477	16.3849	66.2458	0.0088	0.0212	1.4968	0	0
72	1	0	S+D+	1	73.8	52.8	21	26.2483	36.2477	15.075	61.2461	0.0078	0.0212	1.4833	0	0
73	0	0	S+/-D+++	0	28.3	21.3	7	29.1648	27.0816	19.5089	60.4128	0.0073	0.0218	1.4969	0	0
74	0	0	S+/-D+++	1	14.6	6.68	8	26.5608	54.684	18.2318	73.4328	0.0056	0.0208	1.5308	0	0
75	0	0	S-D-	0	7.3	2.3	5	31.248	29.1648	20.9108	49.9968	0.0073	0.0223	1.5141	1	0
76	0	0	S-D-	0	0	0	0	35.4144	33.3312	17.506	47.9136	0.0056	0.0229	1.5281	1	0
77	0	0	S-D-	0	34	34	0	21.2486	17.4989	14.1597	24.9984	0.0048	0.02	1.4676	0	0
78	0	0	S-D-	0	27	26	0	20.9	17.2	13.6	24.9984	0.003	0.014	1.479	0	0
79	0	0	S+/-D+++	1	0	1	0	29.1648	70.8288	16.0108	79.1616	0.0062	0.0204	1.5119	0	0
80	0	0	S+/-D+++	1	7.2	3	2	21.8736	31.248	13.7414	39.06	0.0053	0.0228	1.4974	0	0
81	0	0	S+D+	0	15.33	0	15.33	24.9984	26.2483	15.5711	39.9974	0.0057	0.0204	1.4948	1	0
82	0	0	S+D+	0	18.2	3.5	14.7	24.9984	39.9974	18.015	61.2461	0.0085	0.0207	1.4978	1	0
83	0	0	S-D-	1	41	14	27	20.832	16.6656	9.4073	16.6656	0.0037	0.0191	1.423	1	0
84	0	0	S-D-	1	30.5	10.5	20	20.832	16.6656	9.4073	16.6656	0.0037	0.0191	1.423	1	0
85	0	0	S-D-	0	0	0	0	23.7485	36.2477	16.7221	44.9971	0.0073	0.0199	1.5066	1	1
86	0	0	S-D-	0	0	0	0	43.7472	52.08	25.1468	68.7456	0.0085	0.0207	1.5308	1	1
87	0	1	S+/-D+++	1	30.8	22.6	7.6	35.4144	52.08	17.8857	77.0784	0.0091	0.0236	1.5131	0	0
88	0	0	S+/-D+++	0	43.3	12.6	30.6	0	0	6.0697	16.6656	0.007	0.0271	1.4433	0	0
89	0	0	S+/-D+++	0	29.9	17.6	12.3	16.249	24.9984	10.958	34.9978	0.0045	0.0214	1.459	0	0
90	0	0	S+/-D+++	0	33	18.7	14.3	24.9984	39.9974	15.8263	66.2458	0.0073	0.0204	1.4945	0	0
91	1	1	S+D+	1	28	9.7	18.3	22.4	36.8	12.8263	63.2458	0.006	0.0204	1.501	0	0
92	1	0	S+D+	0	27.3	10	17.3	43.7472	52.08	25.1468	68.7456	0.0085	0.0207	1.5308	0	0
93	0	0	S+D+	1	77.8	46.6	31.2	28.7482	38.7475	17.6453	62.496	0.0077	0.0217	1.5129	0	0
94	0	0	S+D+	1	55.93	18.33	37.6	27.4982	51.2467	16.4044	69.9955	0.006	0.0223	1.5322	0	0
95	0	1	S+/-D+++	1	47.6	45.3	2.3	31.248	81.2448	19.4252	106.243	0.0077	0.0199	1.5414	0	0
96	0	0	S+/-D+++	1	45.5	41.3	4.2	27.4982	23.7485	15.8641	34.9978	0.0062	0.0191	1.4947	0	0
97	1	1	S+/-D+++	0	58	35	23	23.7485	47.497	17.6192	69.9955	0.0088	0.0213	1.5079	0	0
98	1	0	S+/-D+++	1	48.7	32	16.7	32.4979	79.9949	21.8444	101.243	0.0104	0.0208	1.516	0	0
99	0	0	S-D-	0	12	28	13	25.6	76.6	22.9	102.1	0.008	0.019	1.523	0	0
100	0	0	S-D-	0	58	35	23	23.7485	47.497	17.6192	69.9955	0.0088	0.0213	1.5079	0	0
101	0	0	S-D-	0	0	18	0	22.6	23.7485	12.6233	31.248	0.0048	0.0193	1.4331	0	0
102	0	0	S-D-	0	0	21	2.6	23.7485	22.1	11.3	29.8	0.003	0.015	1.462	0	0
103	0	0	S+D+	0	51.6	46.3	5.3	21.7485	19.9	12.6233	31.248	0.0048	0.0193	1.454	0	0
104	0	0	S+D+	0	46.3	46.3	0	23.7485	23.7485	12.1	33.2	0.0048	0.0193	1.421	0	0
105	0	0	S+/-D+++	1	34.6	4.6	30	23.6	38.7475	14.9071	59.9962	0.0084	0.0212	1.5071	0	0
106	0	1	S+/-D+++	0	23	18	5	24.9984	24.9984	15.894	42.4973	0.0076	0.0218	1.515	0	0
107	1	0	S+D+	0	48.63	19.3	29.33	23.7485	29.9981	14.3563	31.248	0.0047	0.0201	1.4804	1	1
108	1	0	S+D+	0	14	0	14	21.2486	18.7488	12.842	19.9987	0.0045	0.0204	1.4721	1	1
109	0	0	S-D-	0	25.6	14.3	11.3	29.9981	27.4982	16.5138	36.2477	0.0054	0.0203	1.5006	1	1
110	0	0	S-D-	0	28.6	11	17.6	24.9984	14.5824	14.2226	27.0816	0.0053	0.0199	1.4802	1	1
111	0	0	S+D+	0	20.7	4.3	16.4	27.4982	41.2474	14.3068	52.4966	0.0067	0.0235	1.4743	0	0
112	0	0	S+D+	0	11	4	7	28.7482	42.4973	15.5555	44.9971	0.0056	0.021	1.5021	0	0
113	0	0	S+/-D+++	1	45.2	26.5	18.7	29.9981	7.4995	15.4683	24.9984	0.0049	0.0201	1.4767	0	0
114	0	0	S+/-D+++	1	44.33	25.33	19	43.7472	39.9974	21.2037	41.2474	0.006	0.0202	1.5309	0	0
115	1	1	S+/-D+++	1	105.4	83.6	21.8	24.9984	31.248	14.8394	48.7469	0.008	0.0231	1.4889	0	0
116	1	0	S+/-D+++	1	62.6	39.8	22.8	32.4979	33.7478	19.1075	59.9962	0.0088	0.0212	1.5147	0	0
117	0	0	S+D+	0	29.1	21.3	7.8	22.4986	12.4992	14.8394	21.2486	0.0058	0.0195	1.4908	0	0
118	0	0	S+D+	0	26.4	19.7	6.7	29.9981	29.9981	16.8706	34.9978	0.0068	0.0225	1.4935	0	0
119	0	0	S+/-D+++	1	96	23.4	72.6	29.9981	26.2483	15.9396	28.7482	0.0047	0.0206	1.5118	1	0
120	0	0	S+/-D+++	1	105.4	21.8	83.6	29.9981	29.9981	15.8068	34.9978	0.0058	0.0216	1.499	1	0
121	0	0	S-D-	0	0	0	0	22.4986	12.4992	14.8394	21.2486	0.0058	0.0195	1.4908	0	0
122	0	0	S-D-	0	12	13	0	29.1648	33.3312	15.861	47.9136	0.0051	0.02	1.5074	0	0
123	0	0	S+/-D+++	0	47.6	2.3	45.3	29.9981	7.4995	15.4683	24.9984	0.0049	0.0201	1.4767	0	0
124	0	0	S+/-D+++	0	47.6	2.3	46	27.4982	69.9955	20.5631	123.742	0.0117	0.0229	1.5248	0	0
125	0	1	S+/-D+++	1	11	0	11	29.1648	22.9152	15.9804	54.1632	0.0066	0.0229	1.4934	0	0
126	0	0	S+/-D+++	1	0	0	0	29.1648	33.3312	15.861	47.9136	0.0051	0.02	1.5074	0	0
127	0	0	S+D+	0	72	56.8	15.2	11.2493	3.7498	8.6482	16.249	0.0041	0.0211	1.4268	0	0
128	0	0	S+D+	0	108	68.8	39.2	4.9997	12.4992	9.0596	31.248	0.0064	0.0236	1.4536	0	0
129	1	0	S+D+	0	133	133	0	18.7488	18.7488	10.6181	22.9152	0.0057	0.0246	1.4528	0	0
130	1	0	S+D+	0	168.6	150	18.6	27.0816	35.4144	15.7439	41.664	0.0067	0.022	1.4997	0	0
131	0	0	S+D-	0	27.93	4.6	23.33	26.2483	42.4973	15.9865	52.4966	0.005	0.0208	1.5102	0	0
132	0	0	S+D-	0	25.4	4.8	20.6	23.7485	28.7482	15.1427	38.7475	0.0073	0.0233	1.5236	0	0
133	0	0	S-D-	0	14	14	0	18.7488	28.7482	9.57	33.7478	0.0043	0.0209	1.4023	1	0
134	0	0	S-D-	0	0	0	0	18.7488	18.7488	10.6181	22.9152	0.0057	0.0246	1.4528	0	0
135	0	0	S-D-	0	0	0	0	27.0816	35.4144	15.7439	41.664	0.0067	0.022	1.4997	0	0
136	0	0	S-D-	1	58	45	13	23.7485	28.7482	15.1427	38.7475	0.0073	0.0233	1.5236	0	0
137	1	0	S+/-D+++	1	28.2	23.4	4.8	21.2486	17.4989	11.2132	26.2483	0.0037	0.0212	1.4548	0	0
138	1	1	S+/-D+++	1	22.3	18.6	3.7	14.999	11.2493	8.4529	14.999	0.004	0.0227	1.4304	0	0
139	0	0	S+/-D+++	0	218	218	0	18.7488	19.9987	13.4618	47.497	0.0064	0.0202	1.4629	1	0
140	0	0	S+/-D+++	1	201.667	175	26.6667	23.7485	28.7482	15.1427	38.7475	0.0073	0.0233	1.5236	1	0
141	1	0	S+D+	0	26.9	21.7	5.2	33.7478	56.2464	19.6465	82.4947	0.0085	0.0213	1.5188	0	0
142	1	0	S+D+	0	25.4	20.6	4.8	18.7488	41.2474	12.0374	51.2467	0.007	0.0209	1.4651	0	0
143	0	0	S+D+	0	48.7	16.7	32	23.7485	41.2474	14.8836	61.2461	0.0073	0.0212	1.4771	0	0
144	0	0	S+D+	0	33	14.3	18.7	26.2483	72.4954	19.1309	109.993	0.0134	0.0224	1.5259	0	0
145	1	1	S+D+	0	16.6	14	2.6	34.9978	52.4966	21.5267	68.7456	0.0083	0.0209	1.5186	0	0
146	1	0	S+D+	0	9.3	7	2.3	29.9981	24.9984	17.213	37.4976	0.0069	0.0205	1.5008	0	0
147	0	0	S+D+	0	49.66	20	29.66	33.7478	27.4982	17.4382	57.4963	0.0072	0.0217	1.5144	0	0
148	0	0	S+D+	0	7	0	7	23.7485	28.7482	15.1427	38.7475	0.0073	0.0233	1.5236	0	0
149	0	1	S-D-	0	18.2	14.7	3.5	23.7485	38.7475	14.9071	59.9962	0.0084	0.0212	1.5071	0	0
150	0	0	S-D-	0	20.7	16.4	4.3	24.9984	24.9984	15.894	42.4973	0.0076	0.0218	1.515	0	0
151	0	0	S+D-	0	7	7	0	29.9981	27.4982	16.5138	36.2477	0.0054	0.0203	1.5006	1	0
152	0	0	S+D-	0	0	1.1	0	29.9981	27.4982	16.5138	36.2477	0.0054	0.0203	1.5006	0	0
153	0	0	S+D+	0	14	14	3	28.7482	43.7472	16.8081	58.7462	0.0057	0.0209	1.5368	0	0
154	0	0	S+D+	0	7	7	0	31.248	21.2486	14.8667	23.7485	0.0039	0.0214	1.4897	0	0
155	0	0	S+D+	0	32.6	32.6	0	31.248	24.9984	16.3276	39.5808	0.0061	0.0266	1.4927	0	0
156	0	0	S+D+	0	19.4	18	6	29.9981	23.7485	17.3263	33.7478	0.0061	0.0206	1.5046	1	0
157	0	0	S+D+	0	0	2.1	1.2	23.7485	28.7482	15.1427	38.7475	0.0073	0.0233	1.5236	1	0
158	1	0	S+D+	0	29.3	29.3	0	22.9152	54.1632	16.8245	81.2448	0.0079	0.0203	1.5123	0	0
159	1	0	S+D+	1	18	15.4	2.6	24.9984	33.3312	13.2635	39.5808	0.0047	0.0219	1.4816	0	0
160	1	0	S+D+	0	52	44.7	7.3	29.1648	22.9152	14.0577	33.3312	0.0063	0.0241	1.4853	0	0
161	1	0	S+D+	1	36.6	29.3	7.3	29.6856	20.3112	16.4822	42.1848	0.0064	0.0227	1.4902	0	0
162	1	0	S+D+	1	50.99	37.33	13.66	29.9981	43.7472	17.6726	51.2467	0.0062	0.0199	1.5138	0	0
163	1	0	S+D+	0	74.99	43.66	31.33	31.248	54.9965	17.5112	74.9952	0.0076	0.0208	1.5057	0	0
164	1	1	S+/-D+++	1	76.3	62	14.3	28.7482	37.4976	16.3198	48.7469	0.0089	0.0223	1.5149	0	0
165	1	0	S+/-D+++	1	72.3	53	19.3	18.7488	11.2493	11.9827	24.9984	0.0049	0.0205	1.4688	0	0
166	1	1	S+D+	1	7	3	0	28.7482	44.9971	15.3042	58.7462	0.0052	0.0203	1.4967	0	0
167	1	0	S+D+	1	7	6	2	28.82	31.248	16.351	52.4966	0.0051	0.0216	1.5155	0	0
168	0	0	S+D-	0	0	0	0	23.7485	39.9974	14.3303	48.7469	0.0048	0.0215	1.4924	0	0
169	0	0	S+D-	0	0	0	0	23.7485	39.9974	14.3303	48.7469	0.0048	0.0215	1.4924	0	0
170	0	0	S+D+	1	11.33	0	11.33	27.4982	69.9955	20.5631	123.742	0.0117	0.0229	1.5248	1	1
171	0	0	S+D+	1	20.7	4.3	16.4	41.2474	39.9974	21.2155	42.4973	0.0051	0.0211	1.5444	1	0
172	0	0	S+D+	0	122.8	66.6	56.2	28.7482	61.2461	19.0853	106.243	0.0106	0.0204	1.516	0	0
173	0	0	S+D+	0	156.6	111	45.6	16.249	21.2486	13.6428	52.4966	0.008	0.022	1.4919	0	0
174	1	0	S+D+	0	101	62.8	38.2	23.7485	29.9981	14.3563	31.248	0.0047	0.0201	1.4804	0	0
175	1	0	S+D+	0	125.6	84.8	40.8	21.2486	18.7488	12.842	19.9987	0.0045	0.0204	1.4721	0	0
176	0	0	S+/-D+++	1	14	14	0	29.9981	34.9978	16.2534	47.497	0.0043	0.0193	1.5227	0	0
177	0	0	S+/-D+++	1	7	7	0	31.248	33.7478	16.6075	44.9971	0.0056	0.0212	1.5222	0	0
178	0	0	S-D-	0	117.2	97.2	20	23.7485	41.2474	14.8836	61.2461	0.0073	0.0212	1.4771	0	0
179	0	0	S-D-	0	126.8	72.2	54.6	26.2483	72.4954	19.1309	109.993	0.0134	0.0224	1.5259	0	0
180	0	0	S+D+	0	33	14.3	18.7	24.9984	26.2483	15.5711	39.9974	0.0057	0.0204	1.4948	1	1
181	0	0	S+D+	0	18.2	3.5	14.7	39.9974	51.2467	22.0397	61.2461	0.0065	0.0207	1.5268	1	1
182	0	0	S+D+	0	110.26	88.66	21.6	27.4982	69.9955	20.5631	123.742	0.0117	0.0229	1.5248	0	0
183	0	0	S+D+	0	96	72.6	23.4	29.9981	59.9962	19.8001	83.7446	0.0058	0.0207	1.5526	0	0
184	0	0	S-D-	0	12	0	2	39.9974	51.2467	22.0397	61.2461	0.0065	0.0207	1.5268	0	0
185	0	0	S-D-	0	63.6	79	8	27.4982	69.9955	20.5631	123.742	0.0117	0.0229	1.5248	0	0
186	0	0	S+D-	0	8	3	2,2	23.7485	36.2477	16.7221	44.9971	0.0073	0.0199	1.5066	1	1
187	0	0	S+D-	0	6	4.6	0	39.5808	47.9136	21.9524	68.7456	0.0099	0.0221	1.5236	1	1
188	0	0	S+D+	0	45.5	4.2	41.3	32.4979	54.9965	21.8144	82.4947	0.0075	0.0201	1.5377	1	1
189	0	0	S+D+	0	27.93	4.6	23.33	37.4976	71.2454	22.9836	94.9939	0.0089	0.021	1.5348	0	0
190	1	0	S+/-D+++	1	62.6	28.2	34.4	33.7478	27.4982	17.4382	57.4963	0.0072	0.0217	1.5144	1	1
191	1	0	S+/-D+++	1	78.8	37.4	41.4	23.7485	28.7482	15.1427	38.7475	0.0073	0.0233	1.5236	1	1
192	1	1	S+D+	0	45	0	45	43.7472	39.9974	21.2037	41.2474	0.006	0.0202	1.5309	0	0
193	1	0	S+D+	0	11	4	7	29.9981	7.4995	15.4683	24.9984	0.0049	0.0201	1.4767	0	0
194	0	1	S+/-D+++	0	96	23.4	72.6	22.4986	48.7469	14.8862	62.496	0.0055	0.021	1.5174	1	1
195	0	0	S+/-D+++	1	125.6	40.8	84.8	27.4982	49.9968	17.795	59.9962	0.0055	0.0205	1.5311	1	1
196	0	0	S+D+	1	29.9	12.3	17.6	29.9981	7.4995	15.4683	24.9984	0.0049	0.0201	1.4767	1	1
197	0	0	S+D+	0	75.4	14	61.4	43.7472	39.9974	21.2037	41.2474	0.006	0.0202	1.5309	1	1
198	0	0	S+D+	0	110.26	21.6	88.66	31.248	38.7475	20.8691	62.496	0.008	0.0215	1.5126	1	0
199	0	0	S+D+	0	101	38.2	62.8	28.7482	66.2458	20.1465	98.7437	0.0077	0.022	1.5397	1	0
200	0	0	S+D+	1	12.3	10	2.3	29.1648	37.4976	16.1497	47.9136	0.0073	0.0201	1.4811	0	0
201	0	0	S+D+	1	14.6	14.6	0	33.3312	20.832	15.3055	22.9152	0.0063	0.0207	1.485	0	0
202	0	0	S+D+	0	48	33	14	27.0816	45.8304	17.8987	52.08	0.0057	0.0216	1.5435	0	0
203	0	0	S+D+	0	61.3	4.23	19	29.1648	33.3312	16.3406	37.4976	0.0048	0.0221	1.5094	0	0
204	1	0	S+/-D+++	1	80.2	45.6	34.6	27.4982	36.2477	18.0398	57.4963	0.0077	0.0203	1.5082	0	0
205	1	0	S+/-D+++	0	71.1	44.7	26.4	33.7478	61.2461	19.7311	89.9942	0.0081	0.0214	1.5355	0	0
206	0	0	S+/-D+++	1	0	42	22	23.7485	12.4992	11.4775	14.999	0.004	0.02	1.4677	1	1
207	0	0	S+/-D+++	1	0	23	56	23.9	13.2	11.9	14.6	0.003	0.017	1.454	1	1
208	0	0	S+D-	0	9.6	9.6	0	35.4144	52.08	19.8909	72.912	0.0071	0.021	1.5286	0	0
209	0	0	S+D-	0	0	0	0	31.248	70.8288	20.0645	87.4944	0.0069	0.0232	1.5442	0	0
210	0	0	S+D+	0	31.9	27.3	4.6	24.9984	26.2483	15.5711	39.9974	0.0057	0.0204	1.4948	0	0
211	0	0	S+D+	1	30	26.1	3.9	39.9974	51.2467	22.0397	61.2461	0.0065	0.0207	1.5268	0	0
212	0	0	S+D+	0	62.2	7	55.2	29.9981	67.4957	18.9877	88.7443	0.0085	0.0229	1.5411	1	0
213	0	0	S+D+	0	76.4	30.6	45.8	27.4982	47.497	15.5828	68.7456	0.0072	0.0223	1.5234	1	0
214	0	0	S+D+	0	15.33	15.33	0	28.7482	19.9987	15.8953	28.7482	0.0052	0.0199	1.5002	0	0
215	0	0	S+D+	0	11.33	11.33	0	24.9984	34.9978	14.9917	56.2464	0.0051	0.0204	1.4972	0	0
216	0	0	S+D+	0	105.4	21.8	83.6	29.9981	34.9978	16.2534	47.497	0.0043	0.0193	1.5227	1	1
217	0	0	S+D+	0	70	28.6	41.4	31.248	33.7478	16.6075	44.9971	0.0056	0.0212	1.5222	1	1
218	0	0	S+/-D+++	1	76.4	45.8	30.6	18.7488	12.4992	12.0283	24.9984	0.0065	0.021	1.4536	0	0
219	0	0	S+/-D+++	0	70	41.4	28.6	28.7482	44.9971	19.8926	68.7456	0.0075	0.0204	1.5195	0	0
220	1	1	S+D+	1	62.6	22.8	39.8	27.4982	36.2477	18.0398	57.4963	0.0077	0.0203	1.5082	1	1
221	1	0	S+D+	1	94.6	19.8	74.8	33.7478	61.2461	19.7311	89.9942	0.0081	0.0214	1.5355	1	1
222	0	1	S-D-	0	48.63	29.33	19.3	27.4982	24.9984	16.0789	44.9971	0.0055	0.0207	1.5106	0	0
223	0	0	S-D-	0	49.66	29.66	20	27.4982	33.7478	15.7899	48.7469	0.0063	0.0215	1.4978	0	0
224	0	0	S+D+	0	62.6	22.8	39.8	27.4982	69.9955	20.5631	123.742	0.0117	0.0229	1.5248	1	1
225	0	0	S+D+	0	20.7	4.3	16.4	29.9981	59.9962	19.8001	83.7446	0.0058	0.0207	1.5526	1	1
226	0	0	S-D-	1	4.2	4.2	0	23.7485	22.4986	12.6793	26.2483	0.0042	0.0206	1.4749	1	1
227	1	0	S+D+	0	17.6	12.4	5.2	19.9987	11.2493	10.54	17.4989	0.0046	0.0225	1.4365	0	0
228	1	0	S+D+	0	16.3	14	2.3	23.7485	29.9981	14.3941	54.9965	0.0055	0.021	1.489	0	0
229	0	0	S-D-	0	13.2	13.2	0	26.2483	49.9968	17.8119	69.9955	0.0074	0.0209	1.5231	1	1
230	0	0	S+D-	0	47.6	2.3	45.3	23.7485	24.9984	14.9058	32.4979	0.0047	0.0209	1.5011	0	0
231	0	0	S+D-	0	26.9	5.2	21.7	31.248	17.4989	16.1857	21.2486	0.0041	0.0206	1.5106	0	0
232	0	0	S+D+	0	18.2	3.5	14.7	24.9984	31.248	14.8394	48.7469	0.008	0.0231	1.4889	0	0
233	0	0	S+D+	0	11	4	7	32.4979	33.7478	19.1075	59.9962	0.0088	0.0212	1.5147	0	0
234	1	0	S+D+	0	20.5	16.2	4.3	18.7488	37.4976	13.4332	53.7466	0.0065	0.0214	1.4914	1	1
235	1	0	S+D+	0	16.8	14.7	2.1	21.8736	31.248	15.5431	46.872	0.0092	0.0237	1.5046	1	1
236	0	0	S+/-D+++	1	29.9	12.3	17.6	32.4979	66.2458	18.4968	88.7443	0.0066	0.0214	1.5306	1	1
237	0	0	S+/-D+++	1	70	28.6	41.4	41.2474	37.4976	19.8666	39.9974	0.0045	0.0219	1.5354	1	1
238	0	0	S+D+	0	69.9	54.2	15.7	27.4982	41.2474	14.3068	52.4966	0.0067	0.0235	1.4743	0	0
239	0	0	S+D+	0	60.9	48.6	12.3	28.7482	42.4973	15.5555	44.9971	0.0056	0.021	1.5021	0	0
240	0	0	S+D-	0	16.3	2.3	14	27.4982	23.7485	15.8641	34.9978	0.0062	0.0191	1.4947	0	0
241	0	0	S+D-	0	11	4	7	31.248	81.2448	19.4252	106.243	0.0077	0.0199	1.5414	0	0
242	0	0	S+/-D+++	1	70	28.6	41.4	29.9981	43.7472	17.6726	51.2467	0.0062	0.0199	1.5138	1	1
243	0	0	S+/-D+++	1	96	23.4	72.6	31.248	54.9965	17.5112	74.9952	0.0076	0.0208	1.5057	1	1
244	1	0	S+D+	0	342.6	276.3	66.3	20.832	54.1632	19.0358	116.659	0.0113	0.0209	1.5113	0	0
245	1	0	S+D+	0	346	261.4	84.6	14.5824	37.4976	11.6967	74.9952	0.0084	0.0233	1.4739	0	0
246	0	0	S+D+	0	18.2	3.5	14.7	29.9981	43.7472	17.6726	51.2467	0.0062	0.0199	1.5138	0	0
247	0	0	S+D+	0	26.9	5.2	21.7	31.248	54.9965	17.5112	74.9952	0.0076	0.0208	1.5057	0	0
248	1	0	S+D+	0	261.2	235	26.2	16.249	54.9965	17.3458	117.493	0.0127	0.0233	1.534	0	0
249	1	0	S+D+	0	180	145.6	34.4	27.4982	61.2461	16.45	93.744	0.0095	0.0212	1.5134	0	0
250	0	0	S-D-	1	32	0	23	17.4989	23.7485	9.7171	32.4979	0.0042	0.0211	1.3947	0	0
251	0	0	S-D-	1	1	3	0	18.6	29	10.7171	22.4	0.002	0.027	1.624	1	0
252	0	0	S-D-	0	2	12	32	31.248	93.744	19.4278	118.742	0.0102	0.0224	1.5137	1	1
253	0	0	S-D-	0	7	7	32	17.4989	23.7485	9.7171	32.4979	0.0042	0.0211	1.3947	1	1
254	0	0	S-D-	0	4.2	4.2	0	24.9984	38.7475	18.6465	58.7462	0.0077	0.0222	1.5143	1	0
255	0	0	S-D-	0	8	49.2	51	27.0816	33.3312	14.5069	52.08	0.0047	0.02	1.4905	1	0
256	0	0	S+/-D+++	1	33	24	9	33.3312	37.4976	19.7303	43.7472	0.006	0.0212	1.5168	0	0
257	0	0	S+/-D+++	0	9.6	7.3	2.3	33.3312	56.2464	23.3044	89.5776	0.0076	0.0212	1.5405	0	0
258	0	0	S+/-D+++	1	52.4	48.2	4.2	34.9978	51.2467	19.4512	58.7462	0.0075	0.0209	1.5218	1	1
259	0	0	S+/-D+++	0	51.4	48.6	2.8	31.248	42.4973	19.5111	62.496	0.0062	0.0215	1.5426	1	1
260	0	1	S+/-D+++	1	24.3	7	17.3	22.9152	31.248	13.9622	41.664	0.0049	0.0217	1.5075	0	0
261	0	0	S+/-D+++	1	11.6	9.3	2.3	29.1648	74.9952	17.2412	112.493	0.0086	0.0213	1.5072	0	1
262	0	0	S+D+	0	9.3	2.3	7	22.4986	48.7469	14.8862	62.496	0.0055	0.021	1.5174	0	0
263	0	0	S+D+	0	47.6	2.3	45.3	27.4982	49.9968	17.795	59.9962	0.0055	0.0205	1.5311	0	0
264	0	1	S+D+	1	17.3	14.7	2.6	20.832	16.6656	14.6653	24.9984	0.0049	0.0232	1.5106	0	0
265	1	0	S+D+	1	42	12	2	24.9984	18.7488	13.385	20.832	0.004	0.023	1.4844	0	0
266	0	0	S+/-D+++	0	82.2	69.8	12.4	29.9981	67.4957	18.9877	88.7443	0.0085	0.0229	1.5411	0	0
267	0	0	S+/-D+++	1	97	83.4	13.6	27.4982	47.497	15.5828	68.7456	0.0072	0.0223	1.5234	0	0
268	0	0	S+D+	0	147.6	97.3	50.3	14.5824	8.3328	11.3755	24.9984	0.0062	0.0239	1.4558	0	0
269	0	0	S+D+	0	128	95.4	32.6	33.3312	39.5808	18.6756	77.0784	0.0089	0.0227	1.5155	0	0
270	1	0	S+D+	0	94.7	65.4	29.3	16.249	21.2486	13.6428	52.4966	0.008	0.022	1.4919	1	1
271	0	0	S+D+	0	129.4	84	45.4	29.9981	34.9978	16.2534	47.497	0.0043	0.0193	1.5227	1	1
272	0	0	S+/-D+++	1	78	47	31	29.1648	24.9984	16.7638	54.1632	0.0062	0.0188	1.5194	0	0
273	0	1	S+/-D+++	0	110.6	98.6	12	18.7488	22.9152	17.8098	62.496	0.0073	0.0218	1.5034	0	0
274	0	0	S+D+	1	75.6	49.4	26.2	28.7482	78.745	19.8639	111.243	0.009	0.0215	1.5363	1	0
275	0	1	S+D+	0	48.7	16.7	32	29.9981	26.2483	15.9396	28.7482	0.0047	0.0206	1.5118	0	1
276	0	0	S+D-	0	12	9	11.8	31.248	93.744	19.4278	118.742	0.0102	0.0224	1.5137	0	0
277	0	0	S-D-	0	34.5	12.5	12	31.8	93.9	19.6	119.2	0.0102	0.026	1.521	0	0
278	0	0	S+D+	1	54.3	14.3	40	24.9984	31.248	14.6328	54.1632	0.007	0.0218	1.4728	0	0
279	0	0	S+D+	1	53.3	18.63	34.6	27.0816	24.9984	16.3732	39.5808	0.0066	0.0207	1.4881	0	0
280	0	1	S+D+	0	53	38	15	31.248	38.7475	20.8691	62.496	0.008	0.0215	1.5126	1	0
281	0	0	S+D+	0	50	50	2	28.7482	66.2458	20.1465	98.7437	0.0077	0.022	1.5397	1	1
282	0	0	S-D-	0	138.6	120.6	18	33.3312	31.248	17.4929	45.8304	0.0079	0.0205	1.5038	0	0
283	0	0	S+D-	0	104.3	95.3	9	31.248	52.08	16.1323	64.5792	0.0074	0.0224	1.5147	0	0
284	0	0	S-D-	0	112	63.4	19	20.832	33.3312	12.9835	35.4144	0.0037	0.0193	1.4812	0	0
285	0	0	S-D-	0	50	0	16	24.9984	18.7488	16.3276	33.3312	0.0057	0.0229	1.5098	0	0
286	0	0	S+D-	1	126.3	105.7	20.6	35.4144	70.8288	22.6013	122.909	0.0111	0.0208	1.5347	0	0
287	0	0	S+D-	1	103.6	92.3	11.3	35.4144	43.7472	20.8001	79.1616	0.0084	0.0221	1.5321	0	0
288	0	0	S+D-	0	99.1	38.2	62.2	23.7482	63.2458	20.1465	98.9437	0.0077	0.026	1.536	1	0
289	1	0	S+D+	1	12	2.3	7	22.4986	48.7469	14.8862	62.496	0.0055	0.023	1.5174	0	0
290	0	0	S+D+	0	47.6	2.3	45.3	27.4982	49.9968	17.795	59.9962	0.0055	0.0264	1.5311	0	0
291	0	0	S-D-	0	18.2	14.7	3.5	23.7485	38.7475	14.9071	59.9962	0.0084	0.0212	1.511	0	0
292	0	0	S-D-	0	19.2	16.4	4.3	24.9984	24.9984	15.894	42.4973	0.0076	0.0218	1.523	0	0
293	0	1	S+/-D+++	1	72.3	53	19.3	18.7488	11.2493	11.9827	24.9984	0.0049	0.0205	1.443	0	0
294	0	0	S-D-	1	7	3	0	28.7482	44.9971	15.3042	58.7462	0.0052	0.0203	1.501	0	0
295	0	0	S-D-	0	9.6	9.6	0	35.4144	52.08	19.8909	72.912	0.0071	0.021	1.5286	0	0
296	0	0	S+D-	0	1	3.2	6	31.248	70.8288	20.0645	87.4944	0.0069	0.0232	1.5442	0	0
297	0	0	S+D+	0	31.9	27.3	4.6	24.9984	26.2483	15.5711	39.9974	0.0057	0.0204	1.4948	0	0
298	0	0	S+D+	0	30	26.1	3.9	39.9974	51.2467	22.0397	61.2461	0.0065	0.0207	1.5268	0	0
299	0	1	S+/-D+++	1	52.4	48.2	4.2	34.9978	51.7	19.4512	58.7462	0.0075	0.0209	1.5218	1	1
300	0	0	S+D-	0	2	11..2	3.6	31.248	71.8	20.0645	89.6	0.0069	0.0236	1.549	0	0

## Sheet: KEY
SYSTEMIC ILLNESS
0	ABSENT
1	PRESENT
ORTHOPTICS ISSUES
0	ABSENT
1	PRESENT
Microneuroma
0	ABSENT
1	PRESENT
Beading OF NERVES
0	ABSENT
1	PRESENT
DCs close to nerves
0	ABSENT
1	PRESENT
